# Supplementary material for: Exposure to Disinfectants and Cleaning Products and Respiratory Health of Workers and Children in Daycares: The CRESPI Cohort Protocol
Source: Int J Environ Res Public Health. 2023 May 21;20(10):5903. doi: 10.3390/ijerph20105903 (PMC10218308; doi:10.3390/ijerph20105903)
Supplement: Supplementary file 1 [file ijerph-20-05903-s001.zip]

Archive with 1 entries (1 files):
- ijerph-2286428-supplementary.pdf
